# Supplementary material for: Phenotypic Plasticity Index as a Strategy for Selecting Water-Stress-Adapted Coffee Genotypes
Source: Plants (Basel). 2023 Nov 30;12(23):4029. doi: 10.3390/plants12234029 (PMC10708338; doi:10.3390/plants12234029)
Supplement: Supplementary file 1 [file plants-12-04029-s001.zip]

Archive with 1 entries (1 files):
- plants-2609515-supplementary.pdf
